# Supplementary material for: Assessment of the Biocontrol Potential of Bacillus velezensis WL–23 against Kiwifruit Canker Caused by Pseudomonas syringae pv. actinidiae
Source: Int J Mol Sci. 2023 Jul 16;24(14):11541. doi: 10.3390/ijms241411541 (PMC10380555; doi:10.3390/ijms241411541)
Supplement: Supplementary file 1 [file ijms-24-11541-s001.zip]

Archive with 1 entries (1 files):
- ijms-2490852-supplementary.pdf
